# Supplementary material for: Daily stress and worry are additional triggers of symptom fluctuations in individuals living with Long COVID: results from an intensive longitudinal cohort study
Source: Ann Behav Med. 2025 Nov 12;59(1):kaaf093. doi: 10.1093/abm/kaaf093 (PMC12613253; doi:10.1093/abm/kaaf093)
Supplement: kaaf093_Supplementary_Data [file kaaf093_supplementary_data.zip]

Archive with 1 entries (1 files):
- Supplemental material ACCEPTED.docx
